# Supplementary material for: Maize Autophagy-Related Protein ZmATG3 Confers Tolerance to Multiple Abiotic Stresses
Source: Plants (Basel). 2024 Jun 13;13(12):1637. doi: 10.3390/plants13121637 (PMC11207562; doi:10.3390/plants13121637)
Supplement: Supplementary file 1 [file plants-13-01637-s001.zip]

Archive with 2 entries (2 files):
- plants-3014025-supplementary-figures.pdf
- plants-3014025-supplementary-tables.xls
