# Supplementary material for: Maize Autophagy-Related Protein ZmATG3 Confers Tolerance to Multiple Abiotic Stresses
Source: Plants (Basel). 2024 Jun 13;13(12):1637. doi: 10.3390/plants13121637 (PMC11207562; doi:10.3390/plants13121637)
Supplement: Supplementary file 1 [file plants-13-01637-s001.zip › plants-3014025-supplementary-tables.xls]

## Sheet: Sheet1
Primer name	Primer scequence（5'→3'）
ZmATG3 CDS F	ATGCAGGTGAAGCAGAAGGT
ZmATG3 CDS R	GCTTGTACTGCCAAGGTCGA
ZmATG3 F	CTCGAGGTCGACGGTATCGATATGCAGGTGAAGCAGAAGGT
ZmATG3 R	GTATGGGTAACTAGAACTAGTGCTTGTACTGCCAAGGTCGA
qZmATG3 F	CCACAAGGACCACCACAAGA
qZmATG3 R	CGCCTCCTTCAGTCCTTCTC
qZmATG3 GUS F	ATTTGAAAAATCTCAGAATTCCCACAAGGACCACCACAAGA
qZmATG3 GUS R	TCCCCCGGGCTGCAGGAATTCCGCCTCCTTCAGTCCTTCTC
pYES2 F	TAATACGACTCACTATAGGG
PYES2 R	GTGACATAACTAATTACATGATG
pUBI10 GUS F	TGAAAAGGCGAAATGGCGTC
pUBI10 GUS R	CGGTGATATCGTCCACCCAG
pYES2 ZmATG3 F	(GG)GGTACCATGCAGGTGAAGCAGAAGGT
PYES2 ZmATG3 R	(CG)GAATTCGCTTGTACTGCCAAGGTCGA
Zmβ-Actin F	CACCTTCTAVAACGAGCTCC
Zmβ-Actin R	CAGTCAGGATCTTCATGAGG
ZmATG3 qPCR F	ACTTGTGTTTGAAGACATCAGC
ZmATG3 qPCR R	TCGACGTCCATTGTATAATCGT
AtATG3 qPCR F	TCATCCACACTTGCCTGGTA
AtATG3 qPCR R	CCGAGATCAAAGTCCATTGTG
AtATG5 qPCR F	TAATCGCCCTGTTGAGTTCC
AtATG5 qPCR R	TCGACCCATCTGCTTCTTCT
AtATG8b qPCR F	TTGGCCAATTTGTGTACGTT
AtATG8b qPCR R	TCCACCAAATGTGTTCTCTCC
AtActin8 qPCR F	TCAGCACTTTCCAGCAGATG
AtActin8 qPCR R	CTGTGGACAATGCCTGGC
